# Supplementary material for: Whole genome sequence analysis of the first reported isolate of Salmonella Agona carrying blaCTX-M-55 gene in Brazil
Source: Sci Rep. 2023 Feb 9;13:2299. doi: 10.1038/s41598-023-29599-5 (PMC9911770; doi:10.1038/s41598-023-29599-5)
Supplement: Supplementary file 1 — Supplementary Table 1. [file 41598_2023_29599_MOESM1_ESM.xlsx]

## Sheet: S.Agona metadados
Strains	Country	Year	Source	Source 2	ESBL	Plasmid
ERR178861	Ireland	2005	stool	Human	ND	IncI1
ERR178862	Ireland	2005	stool	Human	ND	IncI1
ERR178863	Ireland	2005	stool	Human	ND	ND
ERR178864	Ireland	2005	stool	Human	ND	ND
ERR178865	Ireland	2005	stool	Human	ND	IncI1
ERR178866	Ireland	2005	stool	Human	ND	IncI1
ERR178867	Ireland	2005	Animal (cattle)	Animal	ND	IncI1
ERR178868	Ireland	2008	Food (Poultry)	Food	ND	ND
ERR178869	Ireland	2005	Animal (Poultry)	Poultry	ND	ND
ERR178870	Ireland	2005	Animal (Poultry)	Poultry	ND	ND
ERR178871	Ireland	2006	Animal (Poultry)	Poultry	ND	ND
ERR178873	Ireland	2005	Environment (Poultrydust)	Environment	ND	ND
ERR178874	Denmark	2003	Human	Human	ND	ND
ERR178875	Scotland	2008	stool	Human	ND	ND
ERR178877	Denmark	2007	Human	Human	ND	ND
ERR178878	Germany	2003	Food	Food	ND	ND
ERR178879	Scotland	2006	stool	Human	ND	IncR
ERR178880	Germany	2010	stool	Human	ND	ND
ERR178881	Scotland	2004	stool	Human	ND	ND
ERR178882	Germany	2001	Food	Food	ND	ND
ERR178883	Taiwan	2004	Human	Human	ND	ND
ERR178884	EUA	1998	Food	Food	ND	ND
ERR178885	EUA	1998	Human	Human	ND	ND
ERR178888	Ireland	2004	stool	Human	ND	ND
ERR178889	Scotland	2009	stool	Human	ND	IncI1
ERR178890	United Arab Emirates	2000	Animal (Camel)	Animal	ND	IncI1
ERR178891	United Arab Emirates	2005	Animal(Gyrfalcon)	Animal	ND	ND
ERR178892	Scotland	2009	Human (Urine)	Human	ND	IncFII/pESA2
ERR178894	Scotland	2000	Human (stool)	Human	ND	ND
ERR178895	Germany	2002	Food	Food	ND	ND
ERR178896	Germany	2003	stool	Human	ND	ND
ERR178897	Germany	2003	stool	Human	ND	ND
ERR178898	Ireland	2008	Environment	Environment	ND	ND
ERR178901	Ireland	2009	Environment(Wastewater)	Environment	ND	ND
ERR178902	Ireland	2009	Environment(Wastewater)	Environment	ND	ND
ERR178903	Ireland	2009	Environment(Wastewater)	Environment	ND	ND
ERR178904	Ireland	2009	Environment(Wastewater)	Environment	ND	ND
ERR178905	Ireland	2009	Environment(Wastewater)	Environment	ND	ND
ERR178906	Ireland	2008	Environment	Environment	ND	ND
ERR178907	Ireland	2009	Environment(Wastewater)	Environment	ND	ND
ERR178908	Ireland	2008	Environment(Wastewater)	Environment	ND	ND
ERR178910	Ireland	2008	Food (Pork)	Food	ND	ND
ERR178911	Ireland	2008	Food (Pork)	Food	ND	ND
ERR178912	Ireland	2008	stool	Human	ND	ND
ERR178914	Ireland	2008	stool	Human	ND	ND
ERR178915	Ireland	2008	Animal (swine)	Animal	ND	ND
ERR178916	Ireland	2008	Environment(Water)	Environment	ND	ND
ERR178917	Ireland	2008	Environment(Water)	Environment	ND	ND
ERR178918	Scotland	2008	stool	Human	ND	ND
ERR178920	England	1972	Human	Human	ND	ND
ERR178922	Scotland	2000	stool	Human	ND	ND
ERR178923	England	1972	Human	Human	ND	ND
ERR178924	Germany	1999	Food	Food	ND	ND
ERR178925	Ireland	2009	stool	Human	ND	ND
ERR178927	Scotland	2006	stool	Human	ND	ND
ERR178928	Ireland	2005	Environment	Environment	ND	ND
SRR1033571	Mexico	2012	Environment	Environment	ND	ND
Agona str. 24249	Ireland	2008	Environment	Environment	ND	ND
SRR1198958	EUA	2008	Food	Food	ND	ND
467481	United Kingdom	2013	Food	Food	ND	ND
557928	United Kingdom	2013	Food	Food	ND	IncFIB
620239	United Kingdom	2013	Food	Food	ND	ND
01.O.05	Ireland	2005	blood	Human	ND	ND
02.O.05	Ireland	2005	stool	Human	ND	IncI1
03.O.05	Ireland	2005	stool	Human	ND	IncI1
04.O.05	Ireland	2005	stool	Human	ND	ND
06.O.05	Ireland	2005	stool	Human	ND	IncI1
07.O.05	Ireland	2005	stool	Human	ND	IncI1
08.A.05	Ireland	2005	Animal (cattle)	Animal	ND	IncI1
09.F.08	Ireland	2008	Food (Poultry)	Food	ND	ND
10.A.05	Ireland	2005	Animal (Poultry)	Animal	ND	ND
11.A.05	Ireland	2005	Animal (Poultry)	Animal	ND	ND
12.A.06	Ireland	2006	Animal (Poultry)	Animal	ND	ND
13.E.05	Ireland	2005	Environment (turkey dust)	Environment	ND	ND
14.E.05	Ireland	2005	Environment (poultry dust)	Environment	ND	ND
15.H.03	Denmark	2003	Human	Human	ND	ND
17.H.06	United Kingdom	2006	Human	Human	ND	ND
18.H.07	Denmark	2007	Human	Human	ND	ND
19.F.03	Germany	2003	Food (fennel)	Food	ND	ND
20.H.06	United Kingdom	2006	stool	Human	ND	IncR
21.H.10	Germany	2010	stool	Human	ND	ND
22.H.04	United Kingdom	2004	stool	Human	ND	ND
23.F.01	Germany	2001	Food	Food	ND	ND
24.H.04	China	2004	Human	Human	ND	ND
246555-3	Mexico	1999	Food	Food	ND	ND
26.F.98	EUA	1998	Food	Food	ND	ND
266757-1	Netherlands	2004	Food	Food	ND	ND
27.O.98	EUA	1998	Human	Human	ND	ND
30.H.04	Ireland	2004	stool	Human	ND	IncI1
31.H.09	United Kingdom	2009	stool	Human	ND	ND
32.A.00	United Arab Emirates	2000	Animal (camel)	Animal	ND	IncI1
33.A.05	United Arab Emirates	2005	Animal (gyrfalcon)	Animal	ND	ND
34.H.09	Scotland	2009	Urine	Human	ND	IncFII/pESA2
35.H.08	Taiwan	2008	Human	Human	ND	ND
36.H.00	Scotland	2000	stool	Human	ND	ND
37.F.02	Germany	2002	Food	Food	ND	ND
38.O.03	Germany	2003	stool	Human	ND	ND
40.E.08	Ireland	2008	Environment	Environment	ND	ND
41.E.09	Ireland	2009	Environment	Environment	ND	ND
42.E.09	Ireland	2009	Environment	Environment	ND	ND
43.E.09	Ireland	2009	Environment	Environment	ND	ND
44.E.09	Ireland	2009	Environment	Environment	ND	ND
442692 2-5	EUA	2003	Food	Food	ND	ND
45.E.09	Ireland	2009	Environment	Environment	ND	ND
46.E.09	Ireland	2009	Environment	Environment	ND	ND
48.E.08	Ireland	2008	Environment	Environment	ND	ND
49.E.09	Ireland	2009	Environment	Environment	ND	ND
50.E.08	Ireland	2008	Environment	Environment	ND	ND
51.E.09	Ireland	2009	Environment	Environment	ND	ND
52.F.08	Ireland	2008	Food	Food	ND	ND
53.F.08	Ireland	2008	Food	Food	ND	ND
54.O.08	Ireland	2008	Human	Human	ND	ND
56.O.08	Ireland	2008	Human	Human	ND	ND
58.E.08	United Kingdom	2008	Environment	Environment	ND	ND
59.F.08	Ireland	2008	Food	Food	ND	ND
60.O.08	United Kingdom	2008	stool	Human	ND	ND
62.H.72	United Kingdom	1972	Human	Human	ND	ND
64.H.00	United Kingdom	2000	stool	Human	ND	ND
648586-1	Guatemala	2006	Food	Food	ND	ND
65.H.72	United Kingdom	1972	Human	Human	ND	ND
66.F.99	Germany	1999	Food	Food	ND	ND
67.H.09	Ireland	2009	stool	Human	ND	ND
69.H.06	United Kingdom	2006	Human (water)	Human	ND	ND
70.E.05	Ireland	2005	Environment	Environment	ND	ND
SH08SF124	China	2010	Animal	Animal	ND	ND
SH10GFN094	China	2010	Human	Human	ND	ND
SH11G1113	China	2011	Human	Human	ND	ND
SRR1177232	EUA	2011	Food	Food	ND	ND
SRR1175776	Mexico	2011	Food	Food	ND	ND
SRR1185826	EUA	2011	Food	Food	ND	ND
SRR1425277	EUA	1998	Food	Food	ND	ND
SRR1288357	Mexico	2011	Food	Food	ND	ND
SRR1511525	EUA	2007	Animal	Animal	ND	IncI1
SRR1292334	EUA	2006	Animal	Animal	ND	IncI1
SRR1269336	EUA	2003	Animal	Animal	ND	Col(pHAD28)
SRR1299424	EUA	2003	Animal	Animal	ND	ND
SRR1461794	EUA	2002	Animal	Animal	ND	ND
SRR1033502	Mexico	2012	Environment	Environment	ND	IncHI2, IncHI2A
SRR1139512	Mexico	2010	Food	Food	ND	IncHI2, IncHI2A
SRR1272885	Indonesia	2011	Food	Food	ND	IncHI2, IncHI2A
SRR949597	EUA	2008	Food	Food	ND	ND
47.E.09	Ireland	2009	Environment	Environment	ND	ND
SRR1645170	United Kingdom	2013	Human	Human	ND	ND
SRR1645194	United Kingdom	2013	Human	Human	ND	ND
SRR1645394	United Kingdom	2013	Human	Human	ND	ND
SRR1645560	United Kingdom	2013	Human	Human	ND	ND
SRR1645992	United Kingdom	2013	Human	Human	ND	ND
SRR1646048	United Kingdom	2013	Human	Human	ND	ND
SRR1646137	United Kingdom	2013	Human	Human	ND	ND
SRR1646166	United Kingdom	2013	Human	Human	ND	ND
SRR1646199	United Kingdom	2013	Food	Food	ND	ND
SRR1646282	United Kingdom	2013	Human	Human	ND	ND
SRR1646400	United Kingdom	2013	Human	Human	ND	ND
SRR1646425	United Kingdom	2013	Food	Food	ND	IncFII
SRR1514989	EUA	2013	Environment	Environment	ND	ND
SRR1967305	United Kingdom	2014	Human	Human	ND	IncHI2, IncHI2A
SRR1958582	United Kingdom	2014	Human	Human	ND	ND
SRR1960203	United Kingdom	2014	Human	Human	ND	ND
SRR1969582	United Kingdom	2015	Food	Food	ND	ND
SRR2567058	EUA	2013	Food	Food	ND	IncI1
SRR3295750	EUA	2014	Animal	Animal	ND	ND
SRR3295865	EUA	2014	Animal	Animal	ND	ND
SRR3294536	EUA	2010	Food	Food	ND	ND
SRR1946885	Syria	2006	Food	Food	ND	ND
SRR1638892	United Kingdom	2012	Food	Food	ND	Col(pHAD28),Col440I
SRR1202986	Thailand	2012	Food	Food	ND	IncX1
SRR2239742	EUA	2015	Animal	Animal	ND	ColRNAI
SRR3148240	EUA	2015	Animal	Animal	ND	IncC
SRR3331540	EUA	2016	Animal	Animal	ND	ND
SRR1012302	EUA	2012	Environment	Environment	ND	ND
SRR1544370	EUA	2004	Food	Food	ND	ND
SRR2002470	EUA	2006	Food	Food	ND	ColpVC
SAL_PC8179AA_AS.result	Germany	2018	Human (stool)	Human	blaCTX-M-55/blaTEM-1B	IncC,ColRNAI
GCA_012169275.1 (SG17-135)	Australia	2017	Animal	Animal	blaCTX-M-55/blaTEM-1B/blaLAP-2	IncHI2,IncHI2A,IncX1
288_18	Brazil	2018	Human	Human	blaCTX-M-55/blaTEM-1B	IncI1, IncFII
